# Supplementary material for: Periodic flashing coordinated reset stimulation paradigm reduces sensitivity to ON and OFF period durations
Source: PLoS One. 2018 Sep 7;13(9):e0203782. doi: 10.1371/journal.pone.0203782 (PMC6128645; doi:10.1371/journal.pone.0203782)
Supplement: S1 Code — (ZIP) [file pone.0203782.s001.zip]

Archive with 7 entries (6 files):
- CRstim_run.py
- kuramoto.py
- __MACOSX/
- __MACOSX/._kuramoto.py
- kuramoto_run.py
- MNstim_run.py
- plot_MNstim.py
